# Supplementary material for: Development of Liver Fibrosis Represented by the Fibrosis-4 Index Is a Specific Risk Factor for Tubular Injury in Individuals with Type 2 Diabetes
Source: Biomedicines. 2024 Aug 7;12(8):1789. doi: 10.3390/biomedicines12081789 (PMC11352124; doi:10.3390/biomedicines12081789)
Supplement: Supplementary file 1 [file biomedicines-12-01789-s001.zip]

Archive with 1 entries (1 files):
- biomedicines-2991773-supplementary.pdf
